# Supplementary material for: Four Tick-Borne Microorganisms and Their Prevalence in Hyalomma Ticks Collected from Livestock in United Arab Emirates
Source: Pathogens. 2021 Aug 9;10(8):1005. doi: 10.3390/pathogens10081005 (PMC8398371; doi:10.3390/pathogens10081005)
Supplement: Supplementary file 1 [file pathogens-10-01005-s001.zip]

Archive with 1 entries (1 files):
- pathogens-1260599-supplementary.pdf
